# Supplementary material for: Metabolomic profile differs between LADA and type 1 diabetes identifying tryptophan metabolism as a pathway involved in the heterogeneity of autoimmune diabetes
Source: Diabetologia. 2026 Jun 26;69(9):2607–19. doi: 10.1007/s00125-026-06777-4 (PMC13423996; doi:10.1007/s00125-026-06777-4)
Supplement: Supplementary file 2 — ESM (XLSX 73 KB) [file 125_2026_6777_MOESM2_ESM.xlsx]

## Sheet: Overview
Table	Description
ESM Table 1	Glucose-lowering therapies among participants with LADA
ESM Table 2	Lipidomic profiles of disease groups and healthy control subjects, with p-values comparing the four groups, adjusted for sex, age, and body mass index (BMI)
ESM Table 3	Metabolomic profiles of disease groups and healthy control subjects, with p-values comparing the four groups, adjusted for sex, age, and body mass index (BMI)
ESM Table 4	Lipidomic profiles of disease groups and healthy control subjects stratified by BMI (≤27 and >27). P-values for comparisons among the four groups are reported after adjustment for sex and age.
ESM Table 5	Metabolomic profiles of disease groups and healthy control subjects stratified by BMI (≤27 and >27). P-values for comparisons among the four groups are reported after adjustment for sex and age.
ESM Table 6	Differences in lipidomic profiles between LADA and T1D, adjusted for sex, age, body mass index (BMI), HbA1c, and insulin
ESM Table 7	Differences in metabolomic profiles between LADA and T1D, adjusted for sex, age, body mass index (BMI), HbA1c, and insulin
ESM Table 8	Differences in lipidomic profiles between LADA and T1D, adjusted for sex, age, body mass index (BMI), HbA1c, insulin and statin
ESM Table 9	Differences in metabolomic profiles between LADA and T1D, adjusted for sex, age, body mass index (BMI), HbA1c, insulin and statin
ESM Table 10	Changes (log2 CYT/CTRL) in lipids induced by incubation of beta-cells from healthy donors with proinflammatory cytokines (n = 3)
ESM Table 11	Changes (log2 CYT/CTRL) in metabolites induced by incubation of pancreatic islets from healthy donors with proinflammatory cytokines.

## Sheet: ESM Table 1
ESM Table 1. Glucose-lowering therapies among participants with LADA
Intensive insulin treatment, n (%)	35 (71)
Basal insulin without bolus, n (%)	6 (12)
Metformin, n (%)	39 (80)
SGLT-2, n (%)	5 (10)
GLP-1RA, n (%)	7 (14)
DPP4, n (%)	5 (10)
Thiazolidinediones, n (%)	0 (0)

## Sheet: ESM Table 2
ESM Table 2. Lipidomic profiles of disease groups and healthy control subjects, with p-values comparing the four groups, adjusted for sex, age, and body mass index (BMI)
Lipids umol/L	T1D	LADA	RA	CT	P-value among groups	LADA vs T1D	LADA vs RA	T1D vs RA	RA vs CT	LADA vs CT	T1D vs CT
Cer(d18:1/25:0)	0.76(0.07)	0.59(0.04)	0.84(0.07)	0.56(0.17)	0.021	0.092	0.044	0.877	0.057	0.432	0.047
Cer(d18:1/24:0)	11.82(2.25)	3.72(0.27)	6.03(0.48)	3.7(0.71)	0.001	0.0001	0.037	0.110	0.685	0.456	0.077
Cer(d18:1/22:0)	5.77(0.82)	2.07(0.1)	2.41(0.19)	0.99(0.12)	<0.0001	<0.0001	0.572	0.0001	0.037	0.062	<0.0001
Cer(d18:1/20:0)	0.61(0.12)	0.24(0.01)	0.36(0.03)	0.16(0.02)	0.0008	0.0004	0.0487	0.177	0.197	0.852	0.009
Cer(d18:1/24:1(15Z))	8.73(1.64)	2.26(0.15)	4.38(0.4)	1.68(0.21)	<0.0001	<0.0001	0.0006	0.007	0.075	0.897	0.0001
Cer(d18:1/18:0)/ Cer(d18:0/18:1(9Z))	0.24(0.06)	0.09(0.01)	0.16(0.01)	0.08(0.01)	0.045	0.184	0.061	0.735	0.51	0.713	0.684
Cer(d18:1/16:0)	0.81(0.17)	0.35(0.01)	0.35(0.02)	0.22(0.03)	0.244	0.184	0.76	0.155	0.889	0.675	0.186
Cer(d18:0/24:0)	0.48(0.09)	0.17(0.02)	1.06(0.07)	0.16(0.04)	<0.0001	0.0008	<0.0001	0.0003	<0.0001	0.849	0.048
Cer(d18:0/16:0)	0.05(0.01)	0.03(0)	0.06(0)	0.03(0.01)	0.0001	0.636	0.0003	0.009	0.0001	0.072	0.025
Cer(d18:1/23:0)	3.48(0.69)	1.08(0.09)	2.7(0.94)	1.07(0.19)	0.0008	0.0003	0.010	0.376	0.41	0.536	0.09
TAG 50:1	50.07(3.89)	43.79(5.12)	51.93(6.58)	21.33(4.24)	0.0003	0.013	0.219	0.287	0.006	0.033	0.0001
TAG 50:2	61.32(4.38)	54.24(5.32)	51.59(6.06)	24.79(6.19)	<0.0001	0.029	0.674	0.0193	0.007	0.001	<0.0001
TAG 50:3	42.81(3.41)	38.75(4.83)	30.31(3.35)	21.45(6.76)	0.0006	0.028	0.245	0.003	0.25	0.044	0.0003
TAG 51:1	4.59(0.6)	4.13(0.61)	5.51(0.7)	1.84(0.34)	0.0008	0.049	0.018	0.835	0.013	0.267	0.010
TAG 51:3	2.54(0.3)	5.84(0.83)	6.48(0.66)	2.25(0.56)	<0.0001	0.011	0.075	0.0003	0.017	0.175	0.887
TAG 48:1	19.48(2.21)	18.36(2.9)	17.46(3.05)	7.72(1.71)	0.023	0.089	0.892	0.111	0.207	0.16	0.007
TAG 48:2	18.63(2.11)	24.88(5.78)	13.86(2.39)	8.86(1.89)	0.025	0.495	0.062	0.026	0.889	0.196	0.054
TAG 50:4	15.39(1.37)	17.82(2.52)	11.46(1.41)	8.95(3.55)	0.002	0.509	0.046	0.019	0.352	0.019	0.004
TAG 52:2	155.21(6.4)	140.62(6.58)	172.03(16.93)	67.18(14.88)	<0.0001	0.063	0.173	0.676	<0.0001	<0.0001	<0.0001
TAG 52:3	170.25(6.73)	165.64(9.06)	123.57(10.42)	80.5(22.11)	<0.0001	0.302	0.001	0.0003	0.001	<0.0001	<0.0001
TAG 52:4	101.53(5.62)	95.19(7.57)	68.75(5.79)	53.16(17.85)	<0.0001	0.178	0.029	0.002	0.055	0.0004	<0.0001
TAG 52:5	35.17(2.67)	35.77(4)	23.47(2.67)	17.7(7.67)	<0.0001	0.320	0.023	0.004	0.152	0.002	0.0001
TAG 54:2	26.76(1.97)	32.66(2.62)	35.02(3.41)	9.45(2.32)	<0.0001	0.622	0.564	0.358	<0.0001	<0.0001	<0.0001
TAG 54:3	91.35(6.51)	83.8(4.46)	76.04(7.1)	28.25(6.04)	<0.0001	0.641	0.3	0.2119	<0.0001	<0.0001	<0.0001
TAG 54:5	58.95(4.98)	71.58(6.1)	46.6(4.04)	29.85(8.04)	<0.0001	0.284	0.005	0.179	0.055	0.0001	0.001
TAG 54:6	34.6(4.54)	63(6.24)	35.95(6.63)	19.58(6.75)	<0.0001	0.028	<0.0001	0.211	0.743	0.002	0.141
TAG 46:1	5.48(0.91)	10.42(3.38)	8.1(1.72)	5.15(0.83)	0.396	0.845	0.407	0.65	0.712	0.361	0.413
TAG 46:2	4.46(0.69)	9.23(3.23)	5.52(1.21)	3.95(0.68)	0.558	0.946	0.828	0.926	0.501	0.379	0.397
TAG 48:0	5.45(0.68)	5.19(0.89)	6.08(0.81)	2.73(0.52)	0.049	0.121	0.120	0.955	0.148	0.541	0.089
TAG 50:0	3.29(0.47)	3.04(0.42)	3.54(0.36)	1.84(0.38)	0.068	0.357	0.135	0.707	0.227	0.698	0.332
TAG 52:1	19.41(2.46)	22.67(2.98)	24.64(3.16)	6.53(1.36)	<0.0001	0.760	0.402	0.707	0.0002	0.0005	0.0002
TG 49:1	6.38(0.8)	7.44(1.23)	4.64(0.65)	2.74(0.44)	0.016	0.290	0.010	0.017	0.575	0.097	0.011
LysoPC C20:3	3.09(0.18)	1.98(0.09)	3.7(0.21)	2.27(0.26)	<0.0001	<0.0001	<0.0001	0.351	0.006	0.170	0.025
LysoPC C20:4	6.11(0.28)	5.07(0.24)	6.86(0.35)	4.41(0.4)	<0.0001	0.006	0.0001	0.514	0.003	0.432	0.007
LysoPC C18:0	24.78(1.94)	25.08(1.07)	27.5(1.37)	30.94(3.31)	0.080	0.636	0.593	0.389	0.391	0.202	0.086
LysoPC C18:1	23.78(1.08)	18.61(0.73)	21.74(0.76)	16.58(1.36)	<0.0001	0.002	0.017	0.598	0.022	0.379	0.002
LysoPC C18:2	27.14(1.51)	21.85(0.7)	25.11(1.74)	20.04(1.84)	0.023	0.129	0.230	0.776	0.124	0.379	0.045
LysoPC C16:0	49.39(3.16)	58.97(3)	57.12(2.19)	77.75(5.39)	0.002	0.196	0.966	0.261	0.054	0.03	0.002
LysoPC C16:1	0.92(0.07)	1.44(0.13)	1.32(0.08)	1.42(0.15)	<0.0001	0.015	0.786	0.065	0.351	0.405	0.010
LysoPC C14:0	0.44(0.03)	0.46(0.03)	0.68(0.05)	0.81(0.14)	<0.0001	0.788	0.007	0.040	0.195	0.001	0.002
LysoPC C22:6	1.82(0.11)	1.39(0.08)	1.77(0.1)	0.9(0.12)	<0.0001	0.020	0.0101	0.926	<0.0001	0.003	<0.0001
LPC 16:0p	0.72(0.03)	0.31(0.02)	0.49(0.03)	0.63(0.08)	<0.0001	<0.0001	<0.0001	0.002	0.225	<0.0001	0.385
LPC 16:0e	0.62(0.05)	0.24(0.02)	0.54(0.04)	0.73(0.1)	<0.0001	<0.0001	<0.0001	0.926	0.634	<0.0001	0.638
SM(d42:2)	31.41(2.78)	23.44(1.2)	19.24(1.83)	17.02(4.45)	<0.0001	0.036	0.052	0.0005	0.322	0.018	0.0001
SM (d32:1)	10.83(0.69)	11.32(0.41)	13.3(1.22)	10.16(1.13)	0.15	0.641	0.669	0.986	0.400	0.535	0.356
SM(d16:1/18:1) or SM(d18:2/16:0)	17.66(1.07)	18.13(0.77)	21.59(1.53)	19.14(1.7)	0.075	0.636	0.173	0.540	0.986	0.411	0.640
SM(d18:0/14:0)	0.35(0.03)	0.35(0.02)	0.53(0.05)	0.39(0.06)	0.0008	0.763	0.011	0.065	0.390	0.593	0.794
SM(d18:0/16:0)	3.85(0.21)	4.29(0.17)	4.37(0.18)	4.39(0.38)	0.057	0.537	0.933	0.670	0.487	0.460	0.236
SM (d38:2)	4.06(0.2)	5.11(0.24)	6.19(0.35)	4.37(0.17)	<0.0001	0.038	0.035	0.0003	0.102	0.648	0.414
SM (d36:2)	8.19(0.29)	9.92(0.53)	9.86(0.53)	9.28(0.61)	0.021	0.280	0.977	0.376	0.971	0.957	0.448
SM (d36:1)	14.3(0.78)	16.06(0.55)	20.31(0.96)	15.13(0.55)	<0.0001	0.222	0.010	0.001	0.111	0.892	0.565
SM (d34:1)	108.51(4.78)	120.15(3.24)	126.38(6.99)	115.53(7.57)	0.0568	0.184	0.883	0.205	0.971	0.980	0.340
SM (d33:1)	6.85(0.42)	7.3(0.22)	8.22(0.67)	7.05(0.81)	0.189	0.745	0.786	0.645	0.971	0.974	0.829
PE 36:4	4.49(0.42)	4.47(0.44)	3.76(0.26)	2.33(0.42)	0.012	0.325	0.442	0.127	0.063	0.011	0.001
PE(O-16:0/22:6) or PE(P-18:0/20:5)	21.52(1.16)	16.53(1.32)	13.98(1.32)	9.05(1.29)	<0.0001	0.01	0.21	0.0008	0.059	0.004	<0.0001
PE(P-18:0/22:6)	6.68(0.48)	6.07(0.42)	4.64(0.4)	3.33(0.54)	<0.0001	0.381	0.036	0.009	0.079	0.001	0.0001
PE 38:2	36.88(2.61)	32.43(1.88)	31.98(2.2)	25.68(6.6)	0.012	0.063	0.655	0.038	0.181	0.072	0.002
PE 36:2	12.36(1.03)	10.71(0.62)	14.11(1.35)	14.05(4.09)	0.266	0.081	0.16	0.755	0.978	0.432	0.814
PE(O-36:3)	5.98(0.37)	7.96(0.52)	4.22(0.37)	3.35(0.43)	<0.0001	0.061	<0.0001	0.002	0.391	<0.0001	0.0007
PE(O-38:5) or PE(P-38:4)	23.21(1.44)	19.04(1.15)	16.87(1.17)	10.7(1.95)	<0.0001	0.058	0.386	0.013	0.004	0.0002	<0.0001
PE(O-38:6)	22.19(1.28)	16.69(1.36)	13.72(1.28)	9.08(1.28)	<0.0001	0.008	0.153	0.0004	0.076	0.004	<0.0001
PC aa C32:2	3.68(0.51)	4.52(0.37)	8.98(0.89)	2.93(0.59)	<0.0001	0.399	0.0002	0.0003	0.0004	0.235	0.64
PC C30:0	2.92(0.45)	3.6(0.31)	6.52(0.78)	2.44(0.53)	<0.0001	0.243	0.004	0.0009	0.003	0.237	0.815
PC(O-38:5)	23.06(2.21)	4.71(0.27)	42.12(2.5)	10.4(1.14)	<0.0001	<0.0001	<0.0001	<0.0001	<0.0001	0.0001	<0.0001
PC aa C34:3	9.51(1.7)	1.52(0.16)	35.73(3.24)	8.99(1.63)	<0.0001	<0.0001	<0.0001	<0.0001	<0.0001	<0.0001	0.876
PC aa C36:4	158.07(30.11)	39.17(2.95)	185.93(41.18)	116.71(17.48)	0.001	0.030	0.0008	0.707	0.971	0.045	0.830
PC aa C36:5	25.92(5.09)	11.18(4.5)	41.41(5.38)	13(4.38)	<0.0001	<0.0001	<0.0001	0.380	0.003	0.232	0.03
PC aa C38:6	9.39(0.97)	9.76(0.52)	150.83(22.96)	66.47(11.72)	<0.0001	0.946	<0.0001	<0.0001	0.196	0.0002	0.0005
Data are presented as mean ± standard error (SE) and were used to generate the heatmap visualization.

## Sheet: ESM Table 3
ESM Table 3. Metabolomic profiles of disease groups and healthy control subjects, with p-values comparing the four groups, adjusted for sex, age, and body mass index (BMI)
Metabolites umol/L	T1D	LADA	RA	CT	P-value	LADA vs T1D	LADA vs RA	T1D vs RA	RA vs CT	LADA vs CT	T1D vs CT
					among groups
AA-Alanine	413.37(13.36)	460.27(19.29)	344.07(18.35)	305.3(18.33)	<0.0001	0.574	<0.0001	0.003	0.832	0.0005	0.003
AA-Aspartic acid	30.7(3.02)	6.54(0.74)	6.16(0.47)	22.73(1.58)	<0.0001	<0.0001	0.786	<0.0001	<0.0001	<0.0001	0.813
AA-Glutamic Acid	155.33(12.06)	49.79(3.76)	54.54(5.08)	259.35(15.42)	<0.0001	<0.0001	0.464	<0.0001	<0.0001	<0.0001	0.008
AA-Glutamine	521.79(36.61)	651.4(274.83)	436.17(21.22)	1192.83(139.03)	<0.0001	0.101	0.266	0.615	0.0002	<0.0001	0.0012
AA-Glycine	307.34(14.4)	224.7(9.53)	210.75(15.98)	193.83(12.25)	<0.0001	<0.0001	0.116	<0.0001	0.65	0.554	0.0001
AA-Histidine	103.12(2.58)	84.31(1.74)	80.19(2.74)	60.26(2.8)	<0.0001	0.0003	0.3	0.0001	<0.0001	<0.0001	<0.0001
AA-ISO-Leucine	75.83(3.42)	122.86(7.96)	54.98(3.42)	65.43(3.44)	<0.0001	0.0001	<0.0001	0.0004	0.061	<0.0001	0.332
AA-Leucine	150.31(5.1)	139.85(6.49)	117.92(6.38)	128.41(5.35)	0.002	0.089	0.046	0.001	0.303	0.814	0.114
AA-Lysine	174.45(5.89)	162.97(4.99)	145.19(5.2)	144.04(4.73)	0.002	0.081	0.032	0.001	0.645	0.348	0.015
AA-Methionine	28.31(1.23)	27.33(1)	21.94(1.44)	2.72(0.77)	<0.0001	0.908	0.062	0.11	<0.0001	<0.0001	<0.0001
AA-Phenylalanine	83.44(3.4)	58.96(1.64)	70.67(4.17)	64.66(3.81)	<0.0001	<0.0001	0.048	0.007	0.978	0.153	0.02
AA-Proline	233(24.53)	247.6(13.58)	208.33(15.87)	186.45(7.41)	0.068	0.636	0.084	0.362	0.971	0.258	0.456
AA-Serine	170.71(5.82)	123.7(3.57)	123.57(7.69)	112.23(7.34)	<0.0001	0.0001	0.729	0.0003	0.391	0.221	<0.0001
AA-Threonine	133.16(5.29)	132.46(4.72)	125.5(7.26)	125.75(9.93)	0.603	0.58	0.466	0.926	0.988	0.583	0.94
AA-Tryptophan	58.19(6.1)	52.78(2.82)	36.05(5.27)	48.11(2.5)	0.0002	0.748	<0.0001	0.0003	0.006	0.975	0.815
AA-Tyrosine	74.66(2.6)	67.73(2.9)	70.11(4.67)	55.36(2.44)	0.009	0.036	0.786	0.126	0.322	0.379	0.01
AA-Valine	242.28(8.53)	270.75(10.8)	229.1(11.25)	225.84(8.09)	0.18	0.223	0.173	0.952	0.971	0.405	0.96
α-Hydroxybutyric Acid	173.5(24.74)	187.97(74.37)	141.4(11.24)	96.05(5.27)	0.179	0.381	0.289	0.926	0.195	0.521	0.176
α-Ketobutyric Acid	3.22(0.28)	4.99(0.37)	6.7(0.56)	0.22(0.07)	<0.0001	0.003	0.021	<0.0001	<0.0001	<0.0001	<0.0001
α-Ketoglutaric Acid	78.33(10.64)	45.8(2.33)	43.55(3.12)	3.79(2.1)	<0.0001	0.01	0.786	0.011	<0.0001	<0.0001	<0.0001
α-Ketoisocaproic Acid	36.72(1.69)	50.48(2.18)	25.35(1.26)	2.94(1.51)	<0.0001	0.131	0.002	0.205	<0.0001	<0.0001	<0.0001
α-Ketoisovaleric Acid	31.54(1.91)	24.04(1.74)	16.56(0.57)	0.96(0.48)	<0.0001	0.104	0.133	0.006	<0.0001	<0.0001	<0.0001
β-Hydroxybutyric Acid	54.83(17.21)	71.22(9.8)	62.06(15.33)	141.89(35)	0.004	0.092	0.211	0.708	0.038	0.198	0.007
Citric acid	123.68(5.17)	142.12(5.87)	104.42(4.63)	64.92(2.01)	<0.0001	0.404	<0.0001	0.001	0.0002	<0.0001	<0.0001
Fumaric acid	2.3(0.27)	2.15(0.16)	4.68(0.42)	2.04(0.08)	<0.0001	0.906	<0.0001	<0.0001	0.0001	0.683	0.814
Glycolic acid	24.07(1.87)	20.39(1.25)	24.31(1.02)	21.86(0.44)	0.058	0.151	0.025	0.631	0.635	0.329	0.954
Lactate	1343.32(81.89)	2006.61(158.27)	1216.83(99.16)	527(22.14)	<0.0001	0.026	0.0001	0.175	<0.0001	<0.0001	<0.0001
Malic Acid	10.79(0.99)	9.96(0.92)	5.08(0.29)	5.06(0.31)	<0.0001	0.548	<0.0001	0.0001	0.971	0.002	0.0003
Phtalic Acid	0.67(0.19)	0.28(0.04)	0.75(0.08)	0.45(0.05)	<0.0001	0.001	<0.0001	0.002	0.016	0.011	0.969
Pyruvic Acid	203.86(17.89)	290.8(22.76)	579.3(32.47)	27.26(4.09)	<0.0001	0.011	<0.0001	<0.0001	<0.0001	<0.0001	<0.0001
Succinic Acid	18.78(2.45)	12.37(1.19)	27.02(2.56)	18(0.6)	<0.0001	0.011	<0.0001	0.002	0.118	0.004	0.408
Itaconic Acid	0.08(0.01)	0.13(0.01)	0.3(0.03)	ND	<0.0001	<0.0001	<0.0001	<0.0001	ND	ND	ND
Kynurenine	1.02(0.12)	1.17(0.11)	1.1(0.21)	0.76(0.08)	0.057	0.961	0.01	0.038	0.502	0.308	0.332
GSGindex	0.34(0.03)	0.15(0.02)	0.17(0.01)	0.88(0.07)	<0.0001	<0.0001	0.16	<0.0001	<0.0001	<0.0001	<0.0001
BCAA	462.31(18.1)	533.46(23.28)	402(20.42)	419.68(16.34)	0.045	0.167	0.035	0.645	0.647	0.359	0.954
AAA	209.55(10.19)	179.47(4.02)	176.83(8.19)	198.48(13.42)	0.314	0.182	0.674	0.126	0.18	0.258	0.916
BCAA/AAA	2.27(0.11)	3.01(0.14)	2.33(0.1)	2.22(0.14)	<0.0001	0.0003	0.009	0.416	0.501	0.004	0.969
Gln/Glu	4.24(0.51)	8.91(0.77)	9.86(0.86)	4.62(0.45)	<0.0001	<0.0001	0.3	<0.0001	0.003	0.015	0.123
Data are presented as mean ± standard error (SE) and were used to generate the heatmap visualization.

## Sheet: ESM Table 4
ESM Table 4. Lipidomic profiles of disease groups and healthy control subjects stratified by BMI (≤27 and >27). P-values for comparisons among the four groups are reported after adjustment for sex and age.
Lipids umol/L	T1D	LADA	RA	CTbmi<=27	CTbmi>27	P-value among groups	CT BMI<=27 vs CT BMI>27	CT BMI<=27 vs RA	CT BMI>27 vs RA	CT BMI<=27 vs LADA	CT BMI>27 vs LADA	CT BMI<=27 vs T1D	CT BMI>27 vs T1D	LADA vs RA	T1D vs RA	LADA vs T1D
Cer(d18:1/25:0)	0.76(0.07)	0.59(0.04)	0.84(0.07)	0.59(0.29)	0.53(0.15)	0.0425071	0.982694	0.0957769	0.323025	0.470891	0.801715	0.0871002	0.342366	0.044529	0.821898	0.110006
Cer(d18:1/24:0)	11.82(2.25)	3.72(0.27)	6.03(0.48)	3.31(1.1)	4.19(0.92)	0.00227178	0.982694	0.55673	0.981	0.852467	0.432009	0.0976657	0.401255	0.0391543	0.103559	6.66417e-05
Cer(d18:1/22:0)	5.77(0.82)	2.07(0.1)	2.41(0.19)	0.94(0.17)	1.05(0.18)	<0.0001	0.982694	0.121181	0.183489	0.16983	0.256054	8.06907e-05	0.00025664	0.616111	0.000243235	<0.0001
Cer(d18:1/20:0)	0.61(0.12)	0.24(0.01)	0.36(0.03)	0.15(0.02)	0.17(0.04)	0.00219879	0.982694	0.358615	0.420311	0.924506	0.905397	0.060738	0.0900384	0.0496468	0.197168	0.000496842
Cer(d18:1/24:1(15Z))	8.73(1.64)	2.26(0.15)	4.38(0.4)	1.67(0.36)	1.7(0.23)	<0.0001	0.982694	0.188325	0.232198	0.951191	0.905397	0.00249756	0.00415955	0.000632651	0.00703093	<0.0001
Cer(d18:1/18:0)/ Cer(d18:0/18:1(9Z))	0.24(0.06)	0.09(0.01)	0.16(0.01)	0.07(0.01)	0.09(0.01)	0.0830942	0.982694	0.527401	0.881391	0.951191	0.680134	0.659038	0.974763	0.0632077	0.697664	0.215324
Cer(d18:1/16:0)	0.81(0.17)	0.35(0.01)	0.35(0.02)	0.2(0.02)	0.25(0.06)	0.365791	0.982694	0.807282	0.975309	0.759785	0.858487	0.266055	0.437225	0.772996	0.149176	0.177899
Cer(d18:0/24:0)	0.48(0.09)	0.17(0.02)	1.06(0.07)	0.13(0.06)	0.19(0.07)	<0.0001	0.920855	5.98666e-05	0.0128806	0.799167	0.480126	0.0447426	0.541931	<0.0001	0.000266024	0.00105841
Cer(d18:0/16:0)	0.05(0.01)	0.03(0)	0.06(0)	0.03(0.01)	0.03(0.01)	9.44541e-05	0.908111	0.00016441	0.0682649	0.0369665	0.71641	0.0198604	0.587996	0.00032318	0.00688664	0.756984
Cer(d18:1/23:0)	3.48(0.69)	1.08(0.09)	2.7(0.94)	0.99(0.31)	1.17(0.25)	0.00201439	0.982694	0.429457	0.785943	0.852467	0.548459	0.144751	0.387162	0.0104799	0.383358	0.000280506
TAG 50:1	50.07(3.89)	43.79(5.12)	51.93(6.58)	17.53(3.31)	26.08(8.73)	0.00145269	0.982694	0.0275649	0.193577	0.0792912	0.409622	0.00432642	0.0569307	0.284077	0.465657	0.0541438
TAG 50:2	61.32(4.38)	54.24(5.32)	51.59(6.06)	20.03(3.93)	30.75(13.52)	6.80887e-05	0.982694	0.0275649	0.193577	0.00901175	0.109116	0.000385362	0.00873059	0.643966	0.0482411	0.0812231
TAG 50:3	42.81(3.41)	38.75(4.83)	30.31(3.35)	16.32(3.57)	27.87(15.11)	0.00201439	0.982694	0.288097	0.785943	0.0863858	0.409622	0.00577938	0.0634348	0.234191	0.00703093	0.0717094
TAG 51:1	4.59(0.6)	4.13(0.61)	5.51(0.7)	1.51(0.45)	2.26(0.51)	0.00242498	0.982694	0.0303612	0.264975	0.256789	0.799673	0.040408	0.342366	0.028007	0.683727	0.115913
TAG 51:3	2.54(0.3)	5.84(0.83)	6.48(0.66)	1.92(0.43)	2.65(1.2)	<0.0001	0.982694	0.0647249	0.126975	0.281182	0.42712	0.963481	0.87023	0.0773932	0.000243235	0.0103304
TAG 48:1	19.48(2.21)	18.36(2.9)	17.46(3.05)	5.74(1.51)	10.18(3.19)	0.0425071	0.982694	0.211838	0.841793	0.15014	0.71641	0.0269463	0.332843	0.846647	0.197168	0.187041
TAG 48:2	18.63(2.11)	24.88(5.78)	13.86(2.39)	6.6(1.63)	11.68(3.49)	0.0436078	0.982694	0.630741	0.790545	0.16983	0.735635	0.0936596	0.590789	0.0602581	0.052653	0.722621
TAG 50:4	15.39(1.37)	17.82(2.52)	11.46(1.41)	6.23(1.55)	12.36(8.05)	0.00592372	0.982694	0.362593	0.846731	0.0480917	0.267681	0.0230722	0.165326	0.044529	0.0357663	0.676937
TAG 52:2	155.21(6.4)	140.62(6.58)	172.03(16.93)	59.12(12.54)	77.25(31.7)	<0.0001	0.982694	<0.0001	0.000248461	<0.0001	0.000970577	<0.0001	<0.0001	0.210608	0.801704	0.12291
TAG 52:3	170.25(6.73)	165.64(9.06)	123.57(10.42)	73.28(17.63)	89.52(48.63)	<0.0001	0.982694	0.0246347	0.0194894	6.03345e-05	5.40245e-05	<0.0001	<0.0001	0.00136183	0.000751065	0.445115
TAG 52:4	101.53(5.62)	95.19(7.57)	68.75(5.79)	43.67(8.56)	65.02(41.3)	<0.0001	0.982694	0.188325	0.193577	0.010938	0.0140666	0.001774	0.00192965	0.0287747	0.00380997	0.265064
TAG 52:5	35.17(2.67)	35.77(4)	23.47(2.67)	12.05(2.66)	24.77(17.65)	5.3908e-05	0.982694	0.271275	0.43562	0.0174666	0.0547391	0.00441034	0.0152454	0.0235504	0.00688664	0.437997
TAG 54:2	26.76(1.97)	32.66(2.62)	35.02(3.41)	7.92(1.52)	11.37(5.12)	<0.0001	0.982694	<0.0001	0.000248461	<0.0001	0.000269727	7.81602e-05	0.00106629	0.630741	0.255554	0.437566
TAG 54:3	91.35(6.51)	83.8(4.46)	76.04(7.1)	26.85(6.46)	30(12.15)	<0.0001	0.982694	0.00016441	0.000359484	<0.0001	<0.0001	<0.0001	<0.0001	0.294534	0.255554	0.784259
TAG 54:5	58.95(4.98)	71.58(6.1)	46.6(4.04)	27.05(6.01)	33.35(17.89)	<0.0001	0.982694	0.211838	0.130979	0.00562359	0.00283141	0.0264178	0.0130752	0.00500545	0.197168	0.263807
TAG 54:6	34.6(4.54)	63(6.24)	35.95(6.63)	14.63(2.69)	25.77(15.43)	<0.0001	0.982694	0.724661	0.930684	0.0133543	0.0441322	0.2274	0.397228	<0.0001	0.217278	0.0269017
TAG 46:1	5.48(0.91)	10.42(3.38)	8.1(1.72)	4.15(0.85)	6.4(1.41)	0.515295	0.982694	0.881667	0.671322	0.68399	0.41456	0.608415	0.378946	0.454771	0.546784	0.990661
TAG 46:2	4.46(0.69)	9.23(3.23)	5.52(1.21)	3.19(0.94)	4.91(0.89)	0.631094	0.982694	0.724661	0.47206	0.726673	0.41456	0.608415	0.342366	0.866591	0.801704	0.873042
TAG 48:0	5.45(0.68)	5.19(0.89)	6.08(0.81)	2.01(0.62)	3.64(0.7)	0.0650349	0.920855	0.121181	0.846731	0.368257	0.801715	0.100152	0.87023	0.16174	0.885728	0.25198
TAG 50:0	3.29(0.47)	3.04(0.42)	3.54(0.36)	1.42(0.54)	2.37(0.48)	0.0923612	0.921349	0.188325	0.894429	0.521984	0.735635	0.276073	0.950598	0.172481	0.580617	0.562244
TAG 52:1	19.41(2.46)	22.67(2.98)	24.64(3.16)	4.66(1.33)	8.86(2.21)	<0.0001	0.908111	0.000629902	0.125952	0.00152142	0.206572	0.00185201	0.196589	0.508628	0.536426	0.911523
TG 49:1	6.38(0.8)	7.44(1.23)	4.64(0.65)	2.41(0.65)	3.14(0.59)	0.0375312	0.982694	0.532639	0.975309	0.15014	0.480126	0.0555443	0.285663	0.0941364	0.0381248	0.467719
LysoPC C20:3	3.09(0.18)	1.98(0.09)	3.7(0.21)	1.92(0.29)	2.7(0.41)	<0.0001	0.908111	0.00587493	0.342886	0.81379	0.0626771	0.0255666	0.679211	<0.0001	0.255554	<0.0001
LysoPC C20:4	6.11(0.28)	5.07(0.24)	6.86(0.35)	4.62(0.35)	4.14(0.83)	5.70538e-05	0.982694	0.0765216	0.0124636	0.924506	0.394793	0.146771	0.0237242	0.000173841	0.418897	0.0108869
LysoPC C18:0	24.78(1.94)	25.08(1.07)	27.5(1.37)	26.7(2.93)	36.23(5.9)	0.107355	0.982694	0.828458	0.263261	0.713952	0.156169	0.467358	0.0686899	0.618954	0.376866	0.612791
LysoPC C18:1	23.78(1.08)	18.61(0.73)	21.74(0.76)	18.12(1.16)	14.66(2.58)	<0.0001	0.908111	0.347025	0.0126856	0.978135	0.153346	0.128388	0.00174966	0.0148208	0.543726	0.00130581
LysoPC C18:2	27.14(1.51)	21.85(0.7)	25.11(1.74)	22.11(2.52)	17.45(2.41)	0.0302752	0.920855	0.527401	0.0893737	0.925843	0.229344	0.372534	0.0312987	0.217652	0.733377	0.108655
LysoPC C16:0	49.39(3.16)	58.97(3)	57.12(2.19)	75.5(5.38)	80.56(11.03)	0.00581004	0.982694	0.169598	0.145751	0.143721	0.125243	0.0238431	0.0185978	0.970834	0.241539	0.18042
LysoPC C16:1	0.92(0.07)	1.44(0.13)	1.32(0.08)	1.38(0.18)	1.47(0.27)	0.00013794	0.982694	0.527401	0.464018	0.68399	0.517115	0.060738	0.0525687	0.772996	0.0531771	0.0110442
LysoPC C14:0	0.44(0.03)	0.46(0.03)	0.68(0.05)	0.67(0.16)	0.97(0.23)	6.28335e-05	0.920855	0.630741	0.125174	0.0792912	0.00301162	0.0721668	0.00288577	0.0088053	0.0330707	0.912224
LysoPC C22:6	1.82(0.11)	1.39(0.08)	1.77(0.1)	0.8(0.09)	1.02(0.25)	<0.0001	0.982694	0.000148255	0.00684032	0.00834241	0.109116	9.13726e-05	0.0034412	0.0100985	0.934642	0.0171066
LPC 16:0p	0.72(0.03)	0.31(0.02)	0.49(0.03)	0.61(0.1)	0.65(0.16)	<0.0001	0.982694	0.385376	0.459732	0.00037725	0.000917188	0.473183	0.484405	<0.0001	0.00132278	<0.0001
LPC 16:0e	0.62(0.05)	0.24(0.02)	0.54(0.04)	0.66(0.1)	0.81(0.19)	<0.0001	0.982694	0.933453	0.546651	0.000760629	0.000114151	0.979215	0.541931	<0.0001	0.892844	<0.0001
SM(d42:2)	31.41(2.78)	23.44(1.2)	19.24(1.83)	13.51(6.29)	21.42(6.45)	<0.0001	0.552332	0.071425	0.785943	0.00309055	0.71641	6.22966e-05	0.186512	0.044529	0.000552666	0.0440387
SM (d32:1)	10.83(0.69)	11.32(0.41)	13.3(1.22)	9.73(1.49)	10.7(1.95)	0.259088	0.982694	0.385376	0.887187	0.5314	0.951257	0.387737	0.890976	0.70989	0.915852	0.817812
SM(d16:1/18:1) or SM(d18:2/16:0)	17.66(1.07)	18.13(0.77)	21.59(1.53)	17.13(2.27)	21.65(2.23)	0.101744	0.920855	0.630741	0.493134	0.978135	0.206572	0.963481	0.216631	0.210608	0.418897	0.858817
SM(d18:0/14:0)	0.35(0.03)	0.35(0.02)	0.53(0.05)	0.34(0.08)	0.46(0.07)	0.00105637	0.908111	0.156763	0.894429	0.799167	0.229344	0.66394	0.24758	0.0117827	0.0536946	0.851791
SM(d18:0/16:0)	3.85(0.21)	4.29(0.17)	4.37(0.18)	4.36(0.54)	4.43(0.61)	0.107355	0.982694	0.663293	0.578195	0.759544	0.564658	0.473183	0.378946	0.929359	0.677853	0.55667
SM (d38:2)	4.06(0.2)	5.11(0.24)	6.19(0.35)	4.33(0.24)	4.41(0.26)	<0.0001	0.982694	0.223859	0.331895	0.799167	0.834959	0.545535	0.462528	0.0420948	0.000266024	0.0259108
SM (d36:2)	8.19(0.29)	9.92(0.53)	9.86(0.53)	8.13(0.39)	10.71(0.85)	0.0302752	0.908111	0.595373	0.37303	0.622581	0.398498	0.982724	0.0936909	0.91007	0.255554	0.151973
SM (d36:1)	14.3(0.78)	16.06(0.55)	20.31(0.96)	14.21(0.69)	16.29(0.44)	5.03983e-05	0.982694	0.116139	0.563686	0.713952	0.735635	0.945315	0.349522	0.0115708	0.000812728	0.18042
SM (d34:1)	108.51(4.78)	120.15(3.24)	126.38(6.99)	116.14(8.87)	114.78(14.58)	0.107355	0.982694	0.967052	0.964974	0.978135	0.968654	0.56749	0.622515	0.866591	0.226002	0.212077
SM (d33:1)	6.85(0.42)	7.3(0.22)	8.22(0.67)	7.02(1.1)	7.08(1.4)	0.309313	0.982694	0.939584	0.975309	0.978135	0.965328	0.894514	0.887975	0.794576	0.619108	0.756984
PE 36:4	4.49(0.42)	4.47(0.44)	3.76(0.26)	2.52(0.57)	2.08(0.69)	0.0181855	0.982694	0.385376	0.0893737	0.178255	0.0254641	0.0670437	0.00631794	0.438311	0.183734	0.445115
PE(O-16:0/22:6) or PE(P-18:0/20:5)	21.52(1.16)	16.53(1.32)	13.98(1.32)	9.1(0.58)	8.99(3.06)	<0.0001	0.920855	0.402156	0.0524834	0.143721	0.0055994	0.00380861	<0.0001	0.210608	0.000812728	0.0103304
PE(P-18:0/22:6)	6.68(0.48)	6.07(0.42)	4.64(0.4)	3.4(0.62)	3.23(1.06)	0.000114157	0.982694	0.385376	0.0893737	0.0512577	0.00424617	0.0130371	0.000821554	0.037867	0.00900708	0.397288
PE 38:2	36.88(2.61)	32.43(1.88)	31.98(2.2)	27.94(11.23)	22.85(6.82)	0.0244091	0.982694	0.387456	0.287821	0.257751	0.184006	0.0292178	0.0170759	0.643966	0.0417462	0.0722087
PE 36:2	12.36(1.03)	10.71(0.62)	14.11(1.35)	15.02(7.05)	12.84(4.08)	0.412897	0.982694	0.967052	0.975309	0.68399	0.564658	0.894514	0.950598	0.172481	0.801704	0.103201
PE(O-36:3)	5.98(0.37)	7.96(0.52)	4.22(0.37)	3.84(0.41)	2.73(0.77)	<0.0001	0.920855	0.967052	0.183489	0.00596071	<0.0001	0.0718927	0.0010876	<0.0001	0.00195675	0.0600524
PE(O-38:5) or PE(P-38:4)	23.21(1.44)	19.04(1.15)	16.87(1.17)	10.61(1.52)	10.82(4.35)	<0.0001	0.920855	0.138982	0.00736237	0.040916	0.000917188	0.00263808	<0.0001	0.376401	0.0193804	0.0812231
PE(O-38:6)	22.19(1.28)	16.69(1.36)	13.72(1.28)	9.12(0.53)	9.02(3.05)	<0.0001	0.920855	0.452396	0.0672345	0.143721	0.00616384	0.00337374	<0.0001	0.156593	0.000394164	0.00827739
PC aa C32:2	3.68(0.51)	4.52(0.37)	8.98(0.89)	2.54(0.92)	3.41(0.73)	<0.0001	0.920855	0.000949696	0.0672345	0.15014	0.799673	0.406696	0.878848	0.000253043	0.000380043	0.388179
PC C30:0	2.92(0.45)	3.6(0.31)	6.52(0.78)	2.22(0.67)	2.72(0.93)	<0.0001	0.982694	0.0122866	0.0646139	0.283292	0.544716	0.754421	0.997036	0.00412718	0.000872678	0.238691
PC(O-38:5)	23.06(2.21)	4.71(0.27)	42.12(2.5)	11.65(1.21)	8.83(1.98)	<0.0001	0.920855	<0.0001	<0.0001	0.00017933	0.0327638	0.000921978	<0.0001	<0.0001	<0.0001	<0.0001
PC aa C34:3	9.51(1.7)	1.52(0.16)	35.73(3.24)	9.59(2.78)	8.25(1.66)	<0.0001	0.982694	0.00047476	0.000679418	<0.0001	<0.0001	0.830136	0.890976	<0.0001	<0.0001	<0.0001
PC aa C36:4	158.07(30.11)	39.17(2.95)	185.93(41.18)	130.06(25.6)	100.03(23.97)	0.0016254	0.982694	0.967724	0.887187	0.115316	0.239078	0.842912	0.997036	0.000708762	0.721436	0.0269017
PC aa C36:5	25.92(5.09)	11.18(4.5)	41.41(5.38)	10.67(4.75)	15.9(8.51)	<0.0001	0.982694	0.0231451	0.0672345	0.470568	0.338632	0.0945862	0.195557	<0.0001	0.367242	<0.0001
Data are presented as mean ± standard error (SE).

## Sheet: ESM Table 5
ESM Table 5. Metabolomic profiles of disease groups and healthy control subjects stratified by BMI (≤27 and >27). P-values for comparisons among the four groups are reported after adjustment for sex and age.
Metabolites umol/L	T1D	LADA	RA	CTbmi<=27	CTbmi>27	P-value among groups	CT BMI<=27 vs CT BMI>27	CT BMI<=27 vs RA	CT BMI>27 vs RA	CT BMI<=27 vs LADA	CT BMI>27 vs LADA	CT BMI<=27 vs T1D	CT BMI>27 vs T1D	LADA vs RA	T1D vs RA	LADA vs T1D
AA-Alanine	413.37(13.36)	460.27(19.29)	344.07(18.35)	262.52(6.35)	337.39(26.97)	<0.0001	0.908111	0.362593	0.751186	0.00088674	0.0530563	0.00380861	0.131396	<0.0001	0.00314709	0.535977
AA-Aspartic acid	30.7(3.02)	6.54(0.74)	6.16(0.47)	24.63(2.18)	21.3(2.21)	<0.0001	0.982694	9.23003e-05	0.000105447	<0.0001	<0.0001	0.945315	0.588594	0.782451	<0.0001	<0.0001
AA-Glutamic Acid	155.33(12.06)	49.79(3.76)	54.54(5.08)	252.92(28.58)	264.17(18.09)	<0.0001	0.982694	<0.0001	<0.0001	<0.0001	<0.0001	0.0584598	0.00868366	0.540366	<0.0001	<0.0001
AA-Glutamine	521.79(36.61)	651.4(274.83)	436.17(21.22)	975.23(163.09)	1356.03(199.24)	<0.0001	0.920855	0.0517934	0.000248461	0.00614598	<0.0001	0.107437	0.00106629	0.26999	0.565166	0.0973934
AA-Glycine	307.34(14.4)	224.7(9.53)	210.75(15.98)	207.27(15.56)	183.75(18.01)	<0.0001	0.982694	0.55673	0.964974	0.964009	0.398498	0.0119235	8.03732e-05	0.150717	<0.0001	<0.0001
AA-Histidine	103.12(2.58)	84.31(1.74)	80.19(2.74)	64.82(3.3)	56.84(3.96)	<0.0001	0.908111	0.0151164	<0.0001	0.0016721	<0.0001	<0.0001	<0.0001	0.345259	6.80319e-05	0.000114853
AA-ISO-Leucine	75.83(3.42)	122.86(7.96)	54.98(3.42)	67.95(6.73)	63.55(3.6)	<0.0001	0.982694	0.0991161	0.193577	0.0150205	0.000558275	0.832401	0.389242	<0.0001	0.000679083	6.66417e-05
AA-Leucine	150.31(5.1)	139.85(6.49)	117.92(6.38)	133.09(9.86)	124.9(6.08)	0.00613212	0.982694	0.262977	0.577657	0.874524	0.71641	0.609484	0.177006	0.044529	0.00218195	0.12291
AA-Lysine	174.45(5.89)	162.97(4.99)	145.19(5.2)	155.96(6.05)	135.09(5.14)	0.00227178	0.908111	0.281698	0.894429	0.945249	0.156169	0.466766	0.00697699	0.0322678	0.000812728	0.0812231
AA-Methionine	28.31(1.23)	27.33(1)	21.94(1.44)	1.24(0.32)	3.83(1.22)	<0.0001	0.0298994	<0.0001	<0.0001	<0.0001	<0.0001	<0.0001	<0.0001	0.045476	0.0740002	0.873042
AA-Phenylalanine	83.44(3.4)	58.96(1.64)	70.67(4.17)	68.82(8.44)	61.55(2.39)	<0.0001	0.982694	0.733392	0.887156	0.16983	0.432009	0.2274	0.0271241	0.0454534	0.00688664	<0.0001
AA-Proline	233(24.53)	247.6(13.58)	208.33(15.87)	193.76(8.23)	180.96(11.49)	0.122545	0.982694	0.618704	0.900429	0.852467	0.256054	0.963481	0.462528	0.0804023	0.444599	0.505916
AA-Serine	170.71(5.82)	123.7(3.57)	123.57(7.69)	131.3(11.53)	97.92(5.96)	<0.0001	0.552332	0.740088	0.0672345	0.880043	0.0254641	0.0531217	<0.0001	0.794576	0.000243235	<0.0001
AA-Threonine	133.16(5.29)	132.46(4.72)	125.5(7.26)	142.35(19.32)	113.3(8.3)	0.441313	0.908111	0.527401	0.47206	0.799167	0.239078	0.608415	0.341183	0.531897	0.821898	0.756984
AA-Tryptophane	58.19(6.1)	52.78(2.82)	36.05(5.27)	52.36(3.88)	44.92(2.97)	0.000550553	0.982694	0.0303612	0.0507572	0.924506	0.870942	0.996529	0.780697	<0.0001	0.000343214	0.784259
AA-Tyrosine	74.66(2.6)	67.73(2.9)	70.11(4.67)	54.96(3.04)	55.66(3.79)	0.0206357	0.982694	0.527401	0.424709	0.68399	0.480126	0.0837295	0.0312987	0.782521	0.127456	0.0353398
AA-Valine	242.28(8.53)	270.75(10.8)	229.1(11.25)	230.6(14.14)	222.28(10.07)	0.300075	0.982694	0.733392	0.975309	0.852467	0.440157	0.754421	0.975251	0.173937	0.993999	0.184332
α-Hydroxybutyric Acid	173.5(24.74)	187.97(74.37)	141.4(11.24)	95.01(6.74)	96.83(8.11)	0.30688	0.982694	0.281698	0.321809	0.631077	0.663026	0.2274	0.263225	0.281219	0.993999	0.293342
α-Ketobutyric Acid	3.22(0.28)	4.99(0.37)	6.7(0.56)	0.13(0.02)	0.28(0.12)	<0.0001	0.908111	<0.0001	<0.0001	<0.0001	<0.0001	<0.0001	<0.0001	0.0270696	<0.0001	0.00120122
α-Ketoglutaric Acid	78.33(10.64)	45.8(2.33)	43.55(3.12)	1.95(NA)	4.72(3.26)	<0.0001	0.982694	<0.0001	<0.0001	<0.0001	<0.0001	<0.0001	<0.0001	0.772996	0.0228611	0.0231661
α-Ketoisocaproic Acid	36.72(1.69)	50.48(2.18)	25.35(1.26)	0.06(0.01)	4.87(2.22)	<0.0001	<0.0001	<0.0001	<0.0001	<0.0001	<0.0001	<0.0001	<0.0001	<0.0001	0.15104	0.029076
α-Ketoisovaleric Acid	31.54(1.91)	24.04(1.74)	16.56(0.57)	0.15(0.02)	1.66(0.83)	<0.0001	0.000438602	<0.0001	<0.0001	<0.0001	<0.0001	<0.0001	<0.0001	0.0839143	0.00447251	0.12291
β-Hydroxybutyric Acid	54.83(17.21)	71.22(9.8)	62.06(15.33)	153.71(62.32)	133.03(43.3)	0.00981099	0.982694	0.0765216	0.145751	0.242531	0.432009	0.0255666	0.0415135	0.210608	0.67329	0.0812231
Citric acid	123.68(5.17)	142.12(5.87)	104.42(4.63)	65.75(3.3)	64.3(2.68)	<0.0001	0.982694	0.00858716	0.00188759	<0.0001	<0.0001	<0.0001	<0.0001	<0.0001	0.00139787	0.42164
Fumaric acid	2.3(0.27)	2.15(0.16)	4.68(0.42)	2(0.18)	2.08(0.08)	<0.0001	0.982694	0.0033501	0.00122992	0.865495	0.735635	0.894514	0.828039	<0.0001	<0.0001	0.911523
Glycolic acid	24.07(1.87)	20.39(1.25)	24.31(1.02)	21.98(0.67)	21.76(0.63)	0.108483	0.982694	0.733392	0.741121	0.549729	0.480126	0.979215	0.950598	0.0266884	0.619108	0.142661
Lactate	1343.32(81.89)	2006.61(158.27)	1216.83(99.16)	557.63(28.69)	504.02(31.25)	<0.0001	0.982694	0.0085165	0.000679418	<0.0001	<0.0001	0.000285467	<0.0001	5.43022e-05	0.217278	0.0171066
Malic Acid	10.79(0.99)	9.96(0.92)	5.08(0.29)	5.3(0.74)	4.89(0.12)	<0.0001	0.982694	0.939584	0.981	0.0394516	0.00983569	0.0129928	0.00198573	<0.0001	<0.0001	0.505916
Phtalic Acid	0.67(0.19)	0.28(0.04)	0.75(0.08)	0.4(0.02)	0.49(0.08)	<0.0001	0.982694	0.0647249	0.0893737	0.143721	0.0322566	0.939786	0.887975	<0.0001	0.00224027	0.00120122
Pyruvic Acid	203.86(17.89)	290.8(22.76)	579.3(32.47)	25.45(3.22)	28.62(6.94)	<0.0001	0.982694	<0.0001	<0.0001	<0.0001	<0.0001	<0.0001	<0.0001	<0.0001	<0.0001	0.0101708
Succinic Acid	18.78(2.45)	12.37(1.19)	27.02(2.56)	18.06(1.24)	17.96(0.58)	<0.0001	0.982694	0.281698	0.212002	0.0529959	0.0274789	0.608415	0.541931	<0.0001	0.00220506	0.0108869
Kynurenine	1.02(0.12)	1.17(0.11)	1.1(0.21)	0.65(0.08)	0.85(0.11)	0.0939457	0.982694	0.929585	0.342886	0.267254	0.735635	0.302539	0.857108	0.0100985	0.0497415	0.873042
Data are presented as mean ± standard error (SE).

## Sheet: ESM Table 6
ESM Table 6 Differences in lipidomic profiles between LADA and T1D, adjusted for sex, age, body mass index (BMI), HbA1c, and insulin
Lipids umol/L	T1D	LADA	LADA vs T1D
Cer(d18:1/25:0)	0.59(0.04)	0.75(0.08)	0.3958
Cer(d18:1/24:0)	3.72(0.27)	12.39(2.41)	0.00318267
Cer(d18:1/22:0)	2.07(0.1)	6.11(0.86)	<0.0001
Cer(d18:1/20:0)	0.24(0.01)	0.63(0.12)	0.00437831
Cer(d18:1/24:1(15Z))	2.26(0.15)	9.2(1.75)	<0.0001
Cer(d18:1/18:0)/ Cer(d18:0/18:1(9Z))	0.09(0.01)	0.25(0.06)	<0.0001
Cer(d18:1/16:0)	0.35(0.01)	0.85(0.18)	0.289329
Cer(d18:0/24:0)	0.17(0.02)	0.5(0.1)	0.0112878
Cer(d18:0/16:0)	0.03(0)	0.04(0.01)	0.938226
Cer(d18:1/23:0)	1.08(0.09)	3.66(0.74)	0.00209779
TAG 50:1	43.79(5.12)	51.59(4.09)	0.0136914
TAG 50:2	54.24(5.32)	63.26(4.57)	0.0118913
TAG 50:3	38.75(4.83)	44.64(3.52)	0.00315458
TAG 51:1	4.13(0.61)	4.84(0.64)	0.0184311
TAG 51:3	5.84(0.83)	2.7(0.31)	0.0968893
TAG 48:1	18.36(2.9)	20.31(2.33)	0.049739
TAG 48:2	24.88(5.78)	19.47(2.22)	0.218431
TAG 50:4	17.82(2.52)	16.2(1.39)	0.0652995
TAG 52:2	140.62(6.58)	158.39(6.65)	0.00779602
TAG 52:3	165.64(9.06)	174.91(6.69)	0.0107094
TAG 52:4	95.19(7.57)	105.53(5.58)	0.00757389
TAG 52:5	35.77(4)	37.12(2.63)	0.0226048
TAG 54:2	32.66(2.62)	27.95(2)	0.930095
TAG 54:3	83.8(4.46)	94.8(6.74)	0.468282
TAG 54:5	71.58(6.1)	61.31(5.2)	0.971289
TAG 54:6	63(6.24)	36.56(4.9)	0.216225
TAG 46:1	10.42(3.38)	5.84(0.96)	0.454817
TAG 46:2	9.23(3.23)	4.76(0.73)	0.449364
TAG 48:0	5.19(0.89)	5.66(0.72)	0.153391
TAG 50:0	3.04(0.42)	3.44(0.5)	0.338235
TAG 52:1	22.67(2.98)	20.3(2.61)	0.71734
TG 49:1	7.44(1.23)	6.68(0.84)	0.218431
LysoPC C20:3	1.98(0.09)	3.15(0.19)	<0.0001
LysoPC C20:4	5.07(0.24)	6.18(0.3)	0.0127547
LysoPC C18:0	25.08(1.07)	23.95(2.04)	0.6395
LysoPC C18:1	18.61(0.73)	23.73(1.15)	0.0435687
LysoPC C18:2	21.85(0.7)	27(1.58)	0.211787
LysoPC C16:0	58.97(3)	48.69(3.37)	0.335458
LysoPC C16:1	1.44(0.13)	0.91(0.07)	0.041272
LysoPC C14:0	0.46(0.03)	0.44(0.04)	0.833458
LysoPC C22:6	1.39(0.08)	1.83(0.11)	0.0101196
LPC 16:0p	0.31(0.02)	0.7(0.03)	<0.0001
LPC 16:0e	0.24(0.02)	0.58(0.05)	<0.0001
SM(d42:2)	23.44(1.2)	32.43(2.95)	0.0967371
SM (d32:1)	11.32(0.41)	10.69(0.74)	0.819783
SM(d16:1/18:1) or SM(d18:2/16:0)	18.13(0.77)	17.23(1.12)	0.719918
SM(d18:0/14:0)	0.35(0.02)	0.34(0.03)	0.971289
SM(d18:0/16:0)	4.29(0.17)	3.77(0.22)	0.460758
SM (d38:2)	5.11(0.24)	4.04(0.22)	0.32661
SM (d36:2)	9.92(0.53)	8.1(0.3)	0.701826
SM (d36:1)	16.06(0.55)	14.11(0.83)	0.493693
SM (d34:1)	120.15(3.24)	106.67(5.05)	0.249445
SM (d33:1)	7.3(0.22)	6.74(0.45)	0.6395
PE 36:4	4.47(0.44)	4.54(0.45)	0.497433
PE(O-16:0/22:6) or PE(P-18:0/20:5)	16.53(1.32)	21.56(1.25)	0.0166931
PE(P-18:0/22:6)	6.07(0.42)	6.53(0.51)	0.62405
PE 38:2	32.43(1.88)	36.58(2.82)	0.468282
PE 36:2	10.71(0.62)	12.28(1.12)	0.381938
PE(O-36:3)	7.96(0.52)	5.75(0.35)	0.0248361
PE(O-38:5) or PE(P-38:4)	19.04(1.15)	22.72(1.5)	0.24251
PE(O-38:6)	16.69(1.36)	22.22(1.38)	0.01443
PC aa C32:2	4.52(0.37)	3.68(0.51)	0.6395
PC C30:0	3.6(0.31)	2.92(0.45)	0.218431
PC(O-38:5)	4.71(0.27)	23.06(2.21)	<0.0001
PC aa C34:3	1.52(0.16)	9.51(1.7)	<0.0001
PC aa C36:4	39.17(2.95)	158.07(30.11)	0.100013
PC aa C36:5	11.18(4.5)	25.92(5.09)	<0.0001
PC aa C38:6	9.76(0.52)	9.39(0.97)	0.936407
Data are presented as mean ± standard error (SE).

## Sheet: ESM Table 7
ESM Table 7 Differences in metabolomic profiles between LADA and T1D, adjusted for sex, age, body mass index (BMI), HbA1c, and insulin
Metabolites umol/L	LADA	T1D	LADA vs T1D
AA-Alanine	460.27(19.29)	419.39(13.92)	0.938226
AA-Aspartic acid	6.54(0.74)	28.89(3)	<0.0001
AA-Glutamic Acid	49.79(3.76)	153.03(12.51)	<0.0001
AA-Glutamine	651.4(274.83)	489.07(31.28)	0.304938
AA-Glycine	224.7(9.53)	310.39(15.49)	<0.0001
AA-Histidine	84.31(1.74)	104.37(2.7)	0.00029183
AA-ISO-Leucine	122.86(7.96)	77.98(3.48)	0.01443
AA-Leucine	139.85(6.49)	153.23(5.15)	0.0463796
AA-Lysine	162.97(4.99)	178.41(5.73)	0.0199016
AA-Methionine	27.33(1)	28.93(1.26)	0.946364
AA-Phenylalanine	58.96(1.64)	82.43(3.58)	9.50347e-05
AA-Proline	247.6(13.58)	237.61(26.53)	0.937208
AA-Serine	123.7(3.57)	169.35(6)	9.00811e-05
AA-Threonine	132.46(4.72)	135.35(5.41)	0.708455
AA-Tryptophane	52.78(2.82)	56.88(6.56)	0.817895
AA-Tyrosine	67.73(2.9)	75.96(2.7)	0.0431621
AA-Valine	270.75(10.8)	245.84(8.92)	0.545508
α-Hydroxybutyric Acid	187.97(74.37)	149.55(16.76)	0.929988
α-Ketobutyric Acid	4.99(0.37)	3.35(0.29)	0.00779602
α-Ketoglutaric Acid	45.8(2.33)	80.78(11.45)	0.0199016
α-Ketoisocaproic Acid	50.48(2.18)	37.27(1.76)	0.00209779
α-Ketoisovaleric Acid	24.04(1.74)	31.66(2.03)	0.0626746
β-Hydroxybutyric Acid	71.22(9.8)	57.1(18.19)	0.1938
Citric acid	142.12(5.87)	125.72(5.43)	0.644897
Fumaric acid	2.15(0.16)	2.37(0.28)	0.938226
Glycolic acid	20.39(1.25)	24.57(1.95)	0.716266
Lactate	2006.61(158.27)	1296.1(77.89)	0.0884069
Malic Acid	9.96(0.92)	10.79(1.02)	0.716266
Phtalic Acid	0.28(0.04)	0.7(0.2)	0.0609115
Pyruvic Acid	290.8(22.76)	209.21(19.16)	0.0626746
Succinic Acid	12.37(1.19)	19.34(2.63)	0.153391
Itaconic Acid	0.13(0.01)	0.08(0.01)	0.000216819
Kynurenine	1.17(0.11)	1.02(0.13)	0.862418
Data are presented as mean ± standard error (SE).

## Sheet: ESM Table 8
ESM Table 8 Differences in lipidomic profiles between LADA and T1D, adjusted for sex, age, body mass index (BMI), HbA1c, insulin and statin
Lipids umol/L	T1D	LADA	LADA vs T1D
Cer(d18:1/25:0)	0.59(0.04)	0.75(0.08)	0.304283
Cer(d18:1/24:0)	3.72(0.27)	12.39(2.41)	0.00766521
Cer(d18:1/22:0)	2.07(0.1)	6.11(0.86)	5.10053e-05
Cer(d18:1/20:0)	0.24(0.01)	0.63(0.12)	0.00973655
Cer(d18:1/24:1(15Z))	2.26(0.15)	9.2(1.75)	<0.0001
Cer(d18:1/18:0)/ Cer(d18:0/18:1(9Z))	0.09(0.01)	0.25(0.06)	0.35201
Cer(d18:1/16:0)	0.35(0.01)	0.85(0.18)	0.371919
Cer(d18:0/24:0)	0.17(0.02)	0.5(0.1)	0.0188281
Cer(d18:0/16:0)	0.03(0)	0.04(0.01)	0.91727
Cer(d18:1/23:0)	1.08(0.09)	3.66(0.74)	0.00506792
TAG 50:1	43.79(5.12)	51.59(4.09)	0.0180159
TAG 50:2	54.24(5.32)	63.26(4.57)	0.0175011
TAG 50:3	38.75(4.83)	44.64(3.52)	0.00537114
TAG 51:1	4.13(0.61)	4.84(0.64)	0.0134467
TAG 51:3	5.84(0.83)	2.7(0.31)	0.0787986
TAG 48:1	18.36(2.9)	20.31(2.33)	0.053959
TAG 48:2	24.88(5.78)	19.47(2.22)	0.23072
TAG 50:4	17.82(2.52)	16.2(1.39)	0.105734
TAG 52:2	140.62(6.58)	158.39(6.65)	0.00973655
TAG 52:3	165.64(9.06)	174.91(6.69)	0.0181321
TAG 52:4	95.19(7.57)	105.53(5.58)	0.0138465
TAG 52:5	35.77(4)	37.12(2.63)	0.0364872
TAG 54:2	32.66(2.62)	27.95(2)	0.997473
TAG 54:3	83.8(4.46)	94.8(6.74)	0.366817
TAG 54:5	71.58(6.1)	61.31(5.2)	0.9635
TAG 54:6	63(6.24)	36.56(4.9)	0.215358
TAG 46:1	10.42(3.38)	5.84(0.96)	0.491937
TAG 46:2	9.23(3.23)	4.76(0.73)	0.498643
TAG 48:0	5.19(0.89)	5.66(0.72)	0.159156
TAG 50:0	3.04(0.42)	3.44(0.5)	0.310077
TAG 52:1	22.67(2.98)	20.3(2.61)	0.656066
TG 49:1	7.44(1.23)	6.68(0.84)	0.202924
LysoPC C20:3	1.98(0.09)	3.15(0.19)	<0.0001
LysoPC C20:4	5.07(0.24)	6.18(0.3)	0.0199424
LysoPC C18:0	25.08(1.07)	23.95(2.04)	0.637258
LysoPC C18:1	18.61(0.73)	23.73(1.15)	0.0516891
LysoPC C18:2	21.85(0.7)	27(1.58)	0.245629
LysoPC C16:0	58.97(3)	48.69(3.37)	0.298633
LysoPC C16:1	1.44(0.13)	0.91(0.07)	0.0473421
LysoPC C14:0	0.46(0.03)	0.44(0.04)	0.87498
LysoPC C22:6	1.39(0.08)	1.83(0.11)	0.0167275
LPC 16:0p	0.31(0.02)	0.7(0.03)	<0.0001
LPC 16:0e	0.24(0.02)	0.58(0.05)	<0.0001
SM(d42:2)	23.44(1.2)	32.43(2.95)	0.117784
SM (d32:1)	11.32(0.41)	10.69(0.74)	0.853165
SM(d16:1/18:1) or SM(d18:2/16:0)	18.13(0.77)	17.23(1.12)	0.763176
SM(d18:0/14:0)	0.35(0.02)	0.34(0.03)	0.951378
SM(d18:0/16:0)	4.29(0.17)	3.77(0.22)	0.429866
SM (d38:2)	5.11(0.24)	4.04(0.22)	0.298633
SM (d36:2)	9.92(0.53)	8.1(0.3)	0.600825
SM (d36:1)	16.06(0.55)	14.11(0.83)	0.45012
SM (d34:1)	120.15(3.24)	106.67(5.05)	0.23844
SM (d33:1)	7.3(0.22)	6.74(0.45)	0.770655
PE 36:4	4.47(0.44)	4.54(0.45)	0.475893
PE(O-16:0/22:6) or PE(P-18:0/20:5)	16.53(1.32)	21.56(1.25)	0.0210662
PE(P-18:0/22:6)	6.07(0.42)	6.53(0.51)	0.582894
PE 38:2	32.43(1.88)	36.58(2.82)	0.45012
PE 36:2	10.71(0.62)	12.28(1.12)	0.433303
PE(O-36:3)	7.96(0.52)	5.75(0.35)	0.0247234
PE(O-38:5) or PE(P-38:4)	19.04(1.15)	22.72(1.5)	0.238579
PE(O-38:6)	16.69(1.36)	22.22(1.38)	0.0188281
PC aa C32:2	4.52(0.37)	3.68(0.51)	0.604953
PC C30:0	3.6(0.31)	2.92(0.45)	0.298633
PC(O-38:5)	4.71(0.27)	23.06(2.21)	<0.0001
PC aa C34:3	1.52(0.16)	9.51(1.7)	<0.0001
PC aa C36:4	39.17(2.95)	158.07(30.11)	0.0905191
PC aa C36:5	11.18(4.5)	25.92(5.09)	<0.0001
PC aa C38:6	9.76(0.52)	9.39(0.97)	0.988325
Data are presented as mean ± standard error (SE).

## Sheet: ESM Table 9
ESM Table 9 Differences in metabolomic profiles between LADA and T1D, adjusted for sex, age, body mass index (BMI), HbA1c, insulin and statin
Metabolites umol/L	LADA	T1D	LADA vs T1D
AA-Alanine	460.27(19.29)	419.39(13.92)	0.802951
AA-Aspartic acid	6.54(0.74)	28.89(3)	<0.0001
AA-Glutamic Acid	49.79(3.76)	153.03(12.51)	<0.0001
AA-Glutamine	651.4(274.83)	489.07(31.28)	0.316975
AA-Glycine	224.7(9.53)	310.39(15.49)	<0.0001
AA-Histidine	84.31(1.74)	104.37(2.7)	5.28025e-05
AA-ISO-Leucine	122.86(7.96)	77.98(3.48)	0.0188281
AA-Leucine	139.85(6.49)	153.23(5.15)	0.0483716
AA-Lysine	162.97(4.99)	178.41(5.73)	0.00721331
AA-Methionine	27.33(1)	28.93(1.26)	0.678435
AA-Phenylalanine	58.96(1.64)	82.43(3.58)	<0.0001
AA-Proline	247.6(13.58)	237.61(26.53)	0.931531
AA-Serine	123.7(3.57)	169.35(6)	<0.0001
AA-Threonine	132.46(4.72)	135.35(5.41)	0.962051
AA-Tryptophane	52.78(2.82)	56.88(6.56)	0.865977
AA-Tyrosine	67.73(2.9)	75.96(2.7)	0.0210662
AA-Valine	270.75(10.8)	245.84(8.92)	0.57799
α-Hydroxybutyric Acid	187.97(74.37)	149.55(16.76)	0.91727
α-Ketobutyric Acid	4.99(0.37)	3.35(0.29)	0.00831208
α-Ketoglutaric Acid	45.8(2.33)	80.78(11.45)	0.0188281
α-Ketoisocaproic Acid	50.48(2.18)	37.27(1.76)	0.00159369
α-Ketoisovaleric Acid	24.04(1.74)	31.66(2.03)	0.0922009
β-Hydroxybutyric Acid	71.22(9.8)	57.1(18.19)	0.0398375
Citric acid	142.12(5.87)	125.72(5.43)	0.526909
Fumaric acid	2.15(0.16)	2.37(0.28)	0.949454
Glycolic acid	20.39(1.25)	24.57(1.95)	0.790028
Lactate	2006.61(158.27)	1296.1(77.89)	0.104874
Malic Acid	9.96(0.92)	10.79(1.02)	0.627492
Phtalic Acid	0.28(0.04)	0.7(0.2)	0.0683557
Pyruvic Acid	290.8(22.76)	209.21(19.16)	0.0785899
Succinic Acid	12.37(1.19)	19.34(2.63)	0.135576
Itaconic Acid	0.13(0.01)	0.08(0.01)	0.000733172
Kynurenine	1.17(0.11)	1.02(0.13)	0.721583
Data are presented as mean ± standard error (SE).

[truncated: 2 more sheets: ESM Table 10, ESM Table 11]
